# Supplementary material for: Expression of Concern: Epistatic interactions between PHOTOPERIOD1, CONSTANS1 and CONSTANS2 modulate the photoperiodic response in wheat
Source: PLoS Genet. 2023 Dec 20;19(12):e1011097. doi: 10.1371/journal.pgen.1011097 (PMC10732361; doi:10.1371/journal.pgen.1011097)
Supplement: S1 File — (XLSX) [file pgen.1011097.s001.xlsx]

## Sheet: LD raw data
Raw expression data for flowering genes under long days (LD) determined by qRT-PCR using ACTIN as endogenous control and the DCt method.
Time	Genotype	CO1	CO2	PPD1	FT1	VRN1	VRN2
ZT0	KPS	0.680076	0.760586	0.0351141	0.0104194	0.0156555	0
ZT0	KPS	0.753955	0.471206	0.00784911	0.0177574	0.0289341	0.0033708
ZT0	KPS	0.881495	0.527128	0.0143602	0.0166942	0.0247841	0.00442216
ZT0	KPS	0.826604	0.562218	0.0190414	0.0509264	0.0347042	0.00303982
ZT4	KPS	0.207536	0.306799	1.21758	0.045196	0.075417	0.232881
ZT4	KPS	0.0951772	0.164988	0.970373	0.0311275	0.0379692	0.203411
ZT4	KPS	0.0837544	0.154864	1.26086	0.0297132	0.0432685	0.234135
ZT4	KPS	0.0999037	0.172809	0.795042	0.0399264	0.0655652	0.139695
ZT8	KPS	0.708767	0.337401	1.40998	0.0519189	0.119439	0.423017
ZT8	KPS	0.563416	0.182786	1.01321	0.0349038	0.0920703	0.403084
ZT8	KPS	1.06416	0.23917	1.10438	0.00927089	0.0548734	0.510226
ZT8	KPS	1.57282	0.285053	1.16963	0.0201335	0.134628	0.479407
ZT12	KPS	1.35385	0.107429	1.97027	0.15352	0.0977694	0.523476
ZT12	KPS	1.87169	0.108245	2.04613	0.120365	0.117305	0.566975
ZT12	KPS	1.29442	0.128229	1.96951	0.0674118	0.0856573	0.499624
ZT12	KPS	1.6347	0.10527	2.49556	0.140176	0.134624	0.472833
ZT16	KPS	0.845105	0.137435	0.982601	0.0890256	0.0837547	0.172293
ZT16	KPS	0.637998	0.111538	0.896126	0.0861594	0.076502	0.189184
ZT16	KPS	0.89383	0.169703	1.0286	0.118503	0.0629467	0.265694
ZT16	KPS	0.635762	0.122002	1.02518	0.264176	0.0972417	0.194288
ZT20	KPS	0.611894	0.148141	0.174612	0.0524099	0.0384593	0.018945
ZT20	KPS	0.36894	0.0757613	0.103464	0.0684709	0.0457589	0.0108997
ZT20	KPS	0.222536	0.0554254	0.108491	0.036295	0.0216561	0.0198654
ZT20	KPS	0.310102	0.0683713	0.143742	0.0206539	0.0172461	0.0322992
ZT0	co1	0.0192141	0.429638	0.0479535	0.388341	0.554254	0
ZT0	co1	0.0566046	0.708697	0.0297143	0.182761	1.08622	0
ZT0	co1	0.0215852	0.515816	0.0307376	0.237961	0.571471	0
ZT0	co1	0.0646608	0.987472	0.0402274	0.0462844	0.470651	0
ZT4	co1	0.000439934	0.291947	2.47063	0.538231	0.747804	0.0173338
ZT4	co1	0.000917054	0.286192	2.42265	0.518968	0.961567	0.0160638
ZT4	co1	0.000141274	0.332008	1.80314	0.509642	0.663028	0.0317466
ZT4	co1	0	0.352635	2.63058	0.370125	0.679646	0.0210739
ZT8	co1	0.012908	0.517317	1.1105	0.289761	0.941409	0.0182297
ZT8	co1	0.0290918	0.584649	2.21217	0.161196	1.37537	0.0152934
ZT8	co1	0.0173088	0.676311	2.30321	0.177313	1.56306	0.0160548
ZT8	co1	0.0218335	0.670322	1.32048	0.458843	1.25228	0.0283142
ZT12	co1	0.0417727	0.144111	2.06542	0.622351	0.845325	0.0671391
ZT12	co1	0.0417217	0.122825	2.03273	0.488108	0.696274	0.0685388
ZT12	co1	0.0235038	0.0970303	1.61083	0.456251	0.766945	0.0344349
ZT12	co1	0.0471797	0.122345	1.80468	0.695893	1.17077	0.0635845
ZT16	co1	0.00919222	0.0676273	1.26917	0.295858	0.282579	0.0237284
ZT16	co1	0.0137953	0.0575978	1.05301	0.474651	0.264358	0.0258689
ZT16	co1	0.0192099	0.0761393	1.27511	0.385433	0.203802	0.0497279
ZT16	co1	0.0201314	0.109517	1.75197	0.647015	0.517979	0.0393229
ZT20	co1	0.00670005	0.111237	0.209288	0.468621	0.225387	0.00696156
ZT20	co1	0.00708482	0.137924	0.154364	0.472678	0.250896	0.00476838
ZT20	co1	0.0100042	0.219683	0.242258	0.420004	0.289128	0.00341227
ZT20	co1	0.0102864	0.123322	0.167541	0.321076	0.174893	0.00382578
ZT0	co2	0.764414	0.880303	0.0364728	0.0204978	0.0351584	0
ZT0	co2	1.42834	0.971419	0.0298542	0.0360143	0.100642	0
ZT0	co2	1.23734	0.860977	0.0256945	0.00758599	0.0854049	0
ZT0	co2	2.05523	0.708774	0.0241252	0.0130511	0.11683	0
ZT4	co2	0.178599	0.270181	1.76375	0.0733745	0.184042	0.118306
ZT4	co2	0.230284	0.257936	2.09528	0.0656352	0.162889	0.125981
ZT4	co2	0.284662	0.448243	2.35149	0.113366	0.208268	0.114734
ZT4	co2	0.284594	0.435672	3.07927	0.0540302	0.208841	0.218512
ZT8	co2	1.37969	0.428998	2.23863	0.140043	0.566194	0.228707
ZT8	co2	1.5553	0.418739	2.42121	0.0404742	0.330993	0.280575
ZT8	co2	1.50269	0.406849	1.79063	0.142912	0.477273	0.207877
ZT8	co2	1.2551	0.55664	2.06909	0.15846	0.392788	0.262179
ZT12	co2	3.00472	0.106651	5.4147	0.210281	0.338646	0.378056
ZT12	co2	2.23562	0.0817265	4.58613	0.273328	0.483561	0.233106
ZT12	co2	2.37989	0.060792	4.66795	0.108492	0.287267	0.279191
ZT12	co2	2.49872	0.117775	4.23458	0.219074	0.452535	0.318194
ZT16	co2	1.04873	0.214339	1.54093	0.217673	0.211058	0.119973
ZT16	co2	1.05666	0.225909	1.73364	0.119246	0.159261	0.148008
ZT16	co2	1.28578	0.216697	1.57553	0.0794082	0.159559	0.240524
ZT16	co2	0.865525	0.238625	1.43089	0.18812	0.17397	0.11847
ZT20	co2	0.671959	0.141089	0.173297	0.0763194	0.0991472	0.00704704
ZT20	co2	0.282494	0.0711772	0.106922	0.0679512	0.0508591	0.00665429
ZT20	co2	0.407009	0.101771	0.147775	0.0906582	0.06003	0.00803658
ZT20	co2	0.639079	0.166324	0.204591	0.141171	0.129846	0.00931867
ZT0	co1co2	0.0269846	0.556495	0.0121796	0.367561	0.351052	0.00587693
ZT0	co1co2	0.0313932	0.624955	0.0207144	0.222483	0.33408	0
ZT0	co1co2	0.0512831	0.567974	0.0258287	0.357582	0.427801	0
ZT0	co1co2	0.0578758	0.641838	0.0419771	0.402718	0.608864	0
ZT4	co1co2	0.00324149	0.230497	1.15992	0.379178	0.735144	0.0151441
ZT4	co1co2	0.00146764	0.241483	0.993616	0.430429	1.0048	0.0124056
ZT4	co1co2	0.000213633	0.180338	1.13139	0.439448	0.672804	0.00731653
ZT4	co1co2	0.000517881	0.208273	1.19878	0.607544	0.730104	0.0137101
ZT8	co1co2	0.0181027	0.271955	0.548499	0.463801	1.43021	0
ZT8	co1co2	0.0217167	0.280893	0.707399	0.325245	1.55232	0.00666485
ZT8	co1co2	0.0218813	0.178022	0.507737	0.295822	0.89395	0.0265388
ZT8	co1co2	0.0352266	0.22924	0.459215	0.590775	1.93148	0.0424132
ZT12	co1co2	0.0360329	0.0806607	1.17567	0.812614	1.08471	0.0454611
ZT12	co1co2	0.0260646	0.0603564	1.00774	0.626905	1.03458	0.0562594
ZT12	co1co2	0.0350494	0.0632974	1.23501	1.20522	1.53089	0.020119
ZT12	co1co2	0.0222213	0.0829021	1.02646	0.526089	1.5116	0.0419702
ZT16	co1co2	0.0263377	0.161161	0.820911	0.525707	0.429963	0.0364276
ZT16	co1co2	0.0132149	0.108358	0.909202	0.704815	0.452963	0.0390123
ZT16	co1co2	0.0152509	0.131542	0.793859	0.504842	0.584928	0.0266993
ZT16	co1co2	0.0139016	0.17657	1.05147	0.740138	0.341751	0.0391098
ZT20	co1co2	0.0197477	0.106938	0.173321	0.358323	0.239768	0.00306397
ZT20	co1co2	0.0180121	0.135443	0.182329	0.512135	0.256742	0.00460356
ZT20	co1co2	0.00846921	0.0823966	0.116389	0.549395	0.192884	0.00761433
ZT20	co1co2	0.0173231	0.124489	0.201064	0.572357	0.334017	0.00316924
ZT0	ppd1	1.21668	0.673645	0.226236	0	0.0238724	0
ZT0	ppd1	1.95781	0.815371	0.257288	0	0.0194399	0
ZT0	ppd1	2.84371	0.749167	0.280837	0	0.0224654	0
ZT0	ppd1	1.90529	0.753576	0.23526	0	0.0229342	0
ZT4	ppd1	0.278168	0.455617	0.298665	0	0.0598998	0.198163
ZT4	ppd1	0.148194	0.27063	0.151387	0	0.0346278	0.17022
ZT4	ppd1	0.274683	0.37974	0.253924	0	0.0931543	0.16139
ZT4	ppd1	0.212382	0.253912	0.24188	0	0.0884539	0.184747
ZT8	ppd1	0.714013	0.251446	0.254453	0	0.0943328	0.232275
ZT8	ppd1	0.743197	0.295158	0.262367	0	0.0938393	0.385617
ZT8	ppd1	1.1182	0.298574	0.266537	0	0.103224	0.19889
ZT8	ppd1	0.541174	0.314069	0.217514	0	0.0815639	0.329681
ZT12	ppd1	1.73716	0.0661582	0.115608	0	0.0911799	0.212835
ZT12	ppd1	2.72056	0.112172	0.158525	0	0.0797334	0.305485
ZT12	ppd1	2.53575	0.0956447	0.146888	0	0.0885489	0.337203
ZT12	ppd1	1.64889	0.0660726	0.124555	0	0.0594931	0.221087
ZT16	ppd1	1.15144	0.123965	0.168629	0	0.0523672	0.112718
ZT16	ppd1	1.31176	0.15813	0.142932	0	0.0494652	0.0685009
ZT16	ppd1	1.28521	0.227395	0.140253	0	0.0643894	0.103802
ZT16	ppd1	1.06275	0.139566	0.135898	0	0.0243022	0.090393
ZT20	ppd1	1.12974	0.107967	0.0696957	0	0.0184838	0.0168279
ZT20	ppd1	0.663026	0.0677073	0.0590361	0	0.0210171	0.0133445
ZT20	ppd1	0.539392	0.0513371	0.0366998	0	0.0167648	0.00793334
ZT20	ppd1	0.794685	0.103215	0.0710303	0	0.0177436	0.00800059

## Sheet: LD stats
Averages and standard errors of the mean for the expression of flowering genes under long days (LD) determined by qRT-PCR using ACTIN as endogenous control and the DCt method.
Different letters indicate significant differences (P < 0.05) among genotypes at each time point based on Tukey tests. Colors of the letters are the same as in the figure.
Time	Genotype	Kr PS					co1 PS					co2 PS					co1co2 PS					ppd1
		Avr	stdev	error	Tukey		Avr	stdev	error	Tukey		Avr	stdev	error	Tukey		Avr	stdev	error	Tukey		Avr	stdev	error	Tukey
ZT0	CO1	0.785532	0.0875858	0.0437929	b		0.0405162	0.0234802	0.0117401	c		1.37133	0.53456	0.26728	ab		0.0418842	0.0150125	0.00750627	c		1.98087	0.667015	0.333507	a
ZT4	CO1	0.121593	0.0576952	0.0288476	b		0.000374565	0.0004055	0.00020275	c		0.244535	0.0508774	0.0254387	a		0.00136016	0.00136319	0.000681597	c		0.228357	0.0613963	0.0306982	a
ZT8	CO1	0.97729	0.449295	0.224647	ab		0.0202855	0.00690976	0.00345488	c		1.42319	0.134067	0.0670333	a		0.0242318	0.00753442	0.00376721	c		0.779147	0.242985	0.121492	b
ZT12	CO1	1.53867	0.267046	0.133523	b		0.0385445	0.010349	0.00517449	c		2.52974	0.33443	0.167215	a		0.029842	0.00677714	0.00338857	c		2.16059	0.546331	0.273166	ab
ZT16	CO1	0.753173	0.135753	0.0678764	b		0.0155822	0.0050951	0.00254755	c		1.06417	0.172109	0.0860544	a		0.0171763	0.00616589	0.00308294	c		1.20279	0.116784	0.0583921	a
ZT20	CO1	0.378368	0.1669	0.0834501	b		0.00851886	0.00188811	0.000944054	c		0.500135	0.186966	0.0934831	ab		0.015888	0.00504998	0.00252499	c		0.781712	0.254362	0.127181	a
Time	Genotype	Kr PS					co1 PS					co2 PS					co1co2 PS					ppd1
		Avr	stdev	error	Tukey		Avr	stdev	error	Tukey		Avr	stdev	error	Tukey		Avr	stdev	error	Tukey		Avr	stdev	error	Tukey
ZT0	CO2	0.580284	0.125908	0.0629541	ns		0.660406	0.247295	0.123647	ns		0.855368	0.108951	0.0544755	ns		0.597815	0.0419222	0.0209611	ns		0.74794	0.0580226	0.0290113	ns
ZT4	CO2	0.199865	0.0716667	0.0358333	ns		0.315695	0.0319639	0.0159819	ns		0.353008	0.102959	0.0514797	ns		0.215148	0.0270072	0.0135036	ns		0.339975	0.0951664	0.0475832	ns
ZT8	CO2	0.261102	0.0658524	0.0329262	c		0.61215	0.0758292	0.0379146	a		0.452807	0.0698112	0.0349056	b		0.240027	0.0470829	0.0235414	c		0.289812	0.0268682	0.0134341	c
ZT12	CO2	0.112293	0.0106978	0.00534888	ab		0.121578	0.0192569	0.00962846	a		0.0917363	0.0255488	0.0127744	ab		0.0718041	0.0116192	0.00580962	b		0.0850119	0.0228392	0.0114196	ab
ZT16	CO2	0.13517	0.0253608	0.0126804	bc		0.0777203	0.0225116	0.0112558	c		0.223893	0.0110178	0.00550891	a		0.144408	0.0304425	0.0152212	b		0.162264	0.0456112	0.0228056	ab
ZT20	CO2	0.0869248	0.0416674	0.0208337	ns		0.148042	0.0489914	0.0244957	ns		0.12009	0.0420578	0.0210289	ns		0.112317	0.0231453	0.0115727	ns		0.0825566	0.027493	0.0137465	ns
Time	Genotype	Kr PS					co1 PS					co2 PS					co1co2 PS					ppd1
		Avr	stdev	error	Tukey		Avr	stdev	error	Tukey		Avr	stdev	error	Tukey		Avr	stdev	error	Tukey		Avr	stdev	error	Tukey
ZT0	Ppd1	0.0190912	0.0116262	0.00581309	b		0.0371582	0.00861384	0.00430692	b		0.0290367	0.00551536	0.00275768	b		0.0251749	0.0125368	0.0062684	b		0.249905	0.0243994	0.0121997	a
ZT4	Ppd1	1.06096	0.218638	0.109319	b		2.33175	0.363447	0.181723	a		2.32245	0.558979	0.27949	a		1.12093	0.0892541	0.044627	b		0.236464	0.0617557	0.0308779	c
ZT8	Ppd1	1.1743	0.169712	0.0848559	a		1.73659	0.608925	0.304463	a		2.12989	0.268007	0.134003	a		0.555713	0.107509	0.0537544	b		0.250218	0.0223707	0.0111854	c
ZT12	Ppd1	2.12037	0.2527	0.12635	b		1.87842	0.212779	0.106389	b		4.72584	0.496227	0.248114	a		1.11122	0.111608	0.0558039	c		0.136394	0.0197664	0.00988321	d
ZT16	Ppd1	0.983126	0.0616584	0.0308292	b		1.33731	0.295117	0.147559	a		1.57025	0.125173	0.0625863	a		0.893861	0.116044	0.0580221	b		0.146928	0.0147547	0.00737734	c
ZT20	Ppd1	0.132577	0.033263	0.0166315	ab		0.193363	0.0401333	0.0200667	a		0.158146	0.041304	0.020652	a		0.168276	0.0364706	0.0182353	a		0.0591155	0.0158784	0.00793922	b
Time	Genotype	Kr PS					co1 PS					co2 PS					co1co2 PS					ppd1
		Avr	stdev	error	Tukey		Avr	stdev	error	Tukey		Avr	stdev	error	Tukey		Avr	stdev	error	Tukey		Avr	stdev	error	Tukey
ZT0	FT1	0.0239494	0.0182738	0.00913691	b		0.213837	0.141508	0.0707538	a		0.0192873	0.0123433	0.00617163	b		0.337586	0.0791394	0.0395697	a		0	0	0	c
ZT4	FT1	0.0364908	0.00735495	0.00367747	b		0.484241	0.0770035	0.0385017	a		0.0766016	0.0257669	0.0128835	b		0.46415	0.0992125	0.0496063	a		0	0	0	c
ZT8	FT1	0.0290568	0.018511	0.00925549	cd		0.271778	0.137197	0.0685984	ab		0.120472	0.0539422	0.0269711	bc		0.41891	0.135986	0.0679931	a		0	0	0	d
ZT12	FT1	0.120368	0.0378408	0.0189204	b		0.565651	0.112782	0.0563908	a		0.202794	0.0687726	0.0343863	b		0.792707	0.29952	0.14976	a		0	0	0	c
ZT16	FT1	0.139466	0.0844153	0.0422077	b		0.450739	0.149832	0.074916	a		0.151112	0.0631319	0.031566	b		0.618876	0.120795	0.0603976	a		0	0	0	b
ZT20	FT1	0.0444574	0.0206003	0.0103002	b		0.420595	0.0705303	0.0352652	a		0.0940249	0.0327993	0.0163996	b		0.498052	0.0964016	0.0482008	a		0	0	0	c
Time	Genotype	Kr PS					co1 PS					co2 PS					co1co2 PS					ppd1
		Avr	stdev	error	Tukey		Avr	stdev	error	Tukey		Avr	stdev	error	Tukey		Avr	stdev	error	Tukey		Avr	stdev	error	Tukey
ZT0	VRN1	0.0260195	0.00801785	0.00400892	c		0.67065	0.280526	0.140263	a		0.0845087	0.0353137	0.0176569	b		0.430449	0.125738	0.0628689	a		0.022178	0.00191684	0.000958421	c
ZT4	VRN1	0.055555	0.0178412	0.0089206	c		0.763011	0.137358	0.0686791	a		0.19101	0.0220235	0.0110117	b		0.785712	0.148768	0.0743838	a		0.069034	0.0272405	0.0136203	c
ZT8	VRN1	0.100253	0.0350049	0.0175025	c		1.28303	0.261146	0.130573	a		0.441812	0.102328	0.0511638	b		1.45199	0.428897	0.214449	a		0.09324	0.00889871	0.00444936	c
ZT12	VRN1	0.108839	0.0215751	0.0107876	c		0.869828	0.20966	0.10483	a		0.390503	0.0928342	0.0464171	b		1.29044	0.267408	0.133704	a		0.0797388	0.0143574	0.00717869	c
ZT16	VRN1	0.0801113	0.0143105	0.00715526	cd		0.31718	0.138036	0.0690181	ab		0.175962	0.0243838	0.0121919	bc		0.452401	0.100516	0.0502581	a		0.047631	0.0168411	0.00842057	d
ZT20	VRN1	0.0307801	0.013537	0.0067685	b		0.235076	0.0479158	0.0239579	a		0.0849706	0.0365166	0.0182583	b		0.255853	0.058692	0.029346	a		0.0185023	0.00181834	0.00090917	b
Time	Genotype	Kr PS					co1 PS					co2 PS					co1co2 PS					ppd1
		Avr	stdev	error	Tukey		Avr	stdev	error	Tukey		Avr	stdev	error	Tukey		Avr	stdev	error	Tukey		Avr	stdev	error	Tukey
ZT0	VRN2	0.0027082	0.00189921	0.000949607	ns		0	0	0	ns		0	0	0	ns		0.00146923	0.00293847	0.00146923	ns		0	0	0	ns
ZT4	VRN2	0.202531	0.0442306	0.0221153	a		0.0215545	0.00711972	0.00355986	b		0.144383	0.0496416	0.0248208	a		0.0121441	0.00340714	0.00170357	b		0.17863	0.0161956	0.00809781	a
ZT8	VRN2	0.453934	0.0495284	0.0247642	a		0.019473	0.00602397	0.00301199	b		0.244835	0.0326812	0.0163406	a		0.0189042	0.0193057	0.00965285	b		0.286616	0.0862256	0.0431128	a
ZT12	VRN2	0.515727	0.03994	0.01997	a		0.0584243	0.0161283	0.00806415	c		0.302137	0.0614093	0.0307046	b		0.0409524	0.0151625	0.00758123	c		0.269152	0.0617332	0.0308666	b
ZT16	VRN2	0.205365	0.0413036	0.0206518	a		0.034662	0.012187	0.0060935	c		0.156744	0.0574816	0.0287408	ab		0.0353123	0.00587478	0.00293739	c		0.0938534	0.0192316	0.00961582	b
ZT20	VRN2	0.0205023	0.0088357	0.00441785	a		0.004742	0.0015848	0.0007924	b		0.00776414	0.00118839	0.000594194	b		0.00461278	0.00212069	0.00106035	b		0.0115266	0.00434945	0.00217472	ab

## Sheet: SD raw data
Raw expression data for flowering genes under short days (SD) determined by qRT-PCR using ACTIN as endogenous control and the DCt method.
Time	Genotype	CO1	CO2	PPD1	FT1	VRN1	VRN2
ZT0	KPS	0.394826	0.32608	0.0243199	0	0.0791667	0
ZT0	KPS	0.478452	0.550617	0.0493654	0.0103311	0.0720482	0
ZT0	KPS	0.650951	0.579132	0.0273053	0	0.0968838	0
ZT0	KPS	0.761776	0.777961	0.00764163	0	0.109015	0
ZT4	KPS	0.263635	0.23579	0.758585	0	0.0536423	0
ZT4	KPS	0.194757	0.223683	0.77269	0	0.111969	0
ZT4	KPS	0.248743	0.331943	1.15309	0	0.13931	0
ZT4	KPS	0.154802	0.244298	0.676986	0	0.0776357	0
ZT8	KPS	0.753864	0.14949	0.382068	0	0.109833	0
ZT8	KPS	1.13272	0.135762	0.539989	0	0.0859307	0.00893852
ZT8	KPS	0.848756	0.185037	0.508771	0	0.103447	0.00309755
ZT8	KPS	0.74954	0.114095	0.451038	0	0.0626819	0
ZT12	KPS	1.12073	0.0437757	0.048847	0	0.0475347	0
ZT12	KPS	5.11925	0.13342	0.0934151	0	0.0403328	0
ZT12	KPS	2.87962	0.112585	0.118193	0	0.062862	0.00170601
ZT12	KPS	1.90124	0.104909	0.0215683	0	0.050678	0
ZT16	KPS	1.4065	0.116962	0.0142317	0	0.0786624	0.00321158
ZT16	KPS	1.37226	0.253845	0.0183929	0.00248022	0.039373	0.00437335
ZT16	KPS	1.59126	0.204923	0.0143212	0	0.0480343	0
ZT16	KPS	1.42146	0.206903	0.0224609	0	0.0422643	0.00137568
ZT20	KPS	0.648953	0.513148	0.0399305	0	0.0707528	0.00448974
ZT20	KPS	0.813451	0.544164	0.0796157	0	0.0860951	0.00930888
ZT20	KPS	0.59339	0.590168	0.042377	0	0.13277	0.0066542
ZT20	KPS	0.471682	0.490983	0.0538111	0.00320462	0.121743	0.0129762
ZT0	KPI	0.331029	0.515655	1.18315	0	0.0106681	0.335888
ZT0	KPI	2.86528	2.19993	3.75086	0	0.0663594	0.220877
ZT0	KPI	1.97248	0.926912	1.32519	0	0.0293856	0.0632115
ZT0	KPI	3.21517	0.994227	2.57497	0	0.0487012	0.111887
ZT4	KPI	0.947121	1.64382	4.17578	0.0261929	0.034513	0.108917
ZT4	KPI	0.389983	0.382817	1.3721	0.00457506	0.0270795	0.142018
ZT4	KPI	0.300945	0.338722	1.69852	0.0338954	0.0625629	0.152797
ZT4	KPI	0.328804	0.891606	2.6333	0	0.0553893	0.146157
ZT8	KPI	1.24826	0.120557	1.26391	0.00413551	0.029996	0.446794
ZT8	KPI	1.46163	0.106018	1.1824	0.00172218	0.0559906	0.277177
ZT8	KPI	1.45547	0.159198	1.33183	0.0135219	0.0726942	0.340824
ZT8	KPI	1.05446	0.125514	1.2236	0.0110902	0.0495853	0.177074
ZT12	KPI	1.06452	0.103771	0.43901	0	0.0204883	0.0185994
ZT12	KPI	0.890912	0.0778482	0.459978	0.00164505	0.0124237	0.0124554
ZT12	KPI	0.682498	0.0907342	0.755735	0.00256636	0.0261987	0.0184383
ZT12	KPI	0.802426	0.0648092	0.4712	0.00219139	0.014319	0.0146221
ZT16	KPI	0.326172	0.0719588	0.331879	0	0.0278004	0
ZT16	KPI	0.147405	0.0426025	0.146996	0	0.00923858	0.00371327
ZT16	KPI	0.324654	0.105707	0.224382	0	0.0122283	0
ZT16	KPI	0.490266	0.169939	0.399576	0.00280622	0.0200467	0.00662265
ZT20	KPI	0.485846	0.522149	0.723165	0	0.010139	0
ZT20	KPI	0.664454	0.540951	1.0718	0	0.0111414	0.02145
ZT20	KPI	0.409075	0.706636	0.793649	0	0.0247546	0.00749487
ZT20	KPI	0.406102	0.392897	1.0486	0.00238364	0.020309	0.0100055
ZT0	PIco1co2	0.0104283	0.494388	1.06104	0	0.0455757	0.0106992
ZT0	PIco1co2	0.0235704	0.523213	1.07045	0	0.0810926	0.0167966
ZT0	PIco1co2	0.00413073	0.246631	0.757091	0.000860729	0.0596115	0.0169258
ZT0	PIco1co2	0.013561	0.325863	0.808356	0	0.0578023	0.0324348
ZT4	PIco1co2	0.00145424	0.317261	1.07014	0.00954468	0.0783607	0.0648329
ZT4	PIco1co2	0.0020155	0.449238	1.49424	0.0115656	0.0738046	0.0565223
ZT4	PIco1co2	0.000465932	0.188567	0.913683	0.000989608	0.031731	0.0461454
ZT4	PIco1co2	0.00137791	0.270406	1.07371	0.00429985	0.0542646	0.0193887
ZT8	PIco1co2	0.0156553	0.219045	1.05303	0.00240924	0.0870817	0.0271094
ZT8	PIco1co2	0.00472784	0.143766	1.29496	0.0146327	0.0901128	0.0443459
ZT8	PIco1co2	0.0186632	0.218055	1.01958	0.00188824	0.0309875	0.0104526
ZT8	PIco1co2	0.00792156	0.0686913	0.89245	0.00152912	0.0195184	0.00618669
ZT12	PIco1co2	0.0104311	0.0224245	0.868042	0.00544765	0.0303702	0.00223862
ZT12	PIco1co2	0.0128457	0.0407132	0.597405	0.00515819	0.0150862	0.00505035
ZT12	PIco1co2	0.0161032	0.0532165	0.644163	0.00435704	0.0565008	0.00267357
ZT12	PIco1co2	0.011866	0.0413141	0.674752	0.00494523	0.03772	0.00237024
ZT16	PIco1co2	0.00445633	0.120561	0.69172	0	0.0130926	0.0037708
ZT16	PIco1co2	0.0131954	0.124676	0.53603	0	0.0439946	0
ZT16	PIco1co2	0.019415	0.0984089	0.492621	0.00288198	0.00984811	0
ZT16	PIco1co2	0.0364978	0.10249	0.474031	0.0102585	0.0151264	0
ZT20	PIco1co2	0.030586	0.717019	1.16085	0	0.0275381	0.00277046
ZT20	PIco1co2	0.00647359	0.318395	0.773193	0.00811547	0.0203964	0
ZT20	PIco1co2	0.00371677	0.471177	1.11962	0.00228544	0.0463949	0.00214325
ZT20	PIco1co2	0.00236341	0.466482	0.833136	0.00163416	0.0700537	0.0108688
ZT0	PSco1co2	0.00198784	0.426911	0.0144177	0	0.11172	0.00704164
ZT0	PSco1co2	0.00755009	0.46885	0.0297939	0	0.218245	0.00308638
ZT0	PSco1co2	0.0192421	0.448142	0.0440598	0	0.123435	0
ZT0	PSco1co2	0.00860902	0.23166	0.0186843	0	0.129365	0
ZT4	PSco1co2	0.000832466	0.388334	1.43006	0	0.124202	0.00597446
ZT4	PSco1co2	0.00332766	0.545051	2.11724	0	0.17394	0.00421788
ZT4	PSco1co2	0.000812205	0.238117	0.671326	0	0.136391	0.00352986
ZT4	PSco1co2	0.0032456	0.301755	1.00721	0	0.210428	0.00626005
ZT8	PSco1co2	0.0033415	0.143966	0.389016	0	0.151417	0.00269748
ZT8	PSco1co2	0.00298472	0.119686	0.402888	0	0.101342	0.00429898
ZT8	PSco1co2	0.00370834	0.120304	0.454029	0	0.12524	0
ZT8	PSco1co2	0.011254	0.130372	0.452251	0	0.149286	0
ZT12	PSco1co2	0.0160916	0.0581764	0.07919	0	0.0677866	0
ZT12	PSco1co2	0.0114237	0.042426	0.0284208	0	0.0338494	0
ZT12	PSco1co2	0.0157538	0.0355964	0.0460859	0	0.0833241	0.00207223
ZT12	PSco1co2	0.0207755	0.0527182	0.0607675	0	0.0691465	0
ZT16	PSco1co2	0.017129	0.135977	0.0120139	0	0.0482015	0
ZT16	PSco1co2	0.0272615	0.164125	0.00912856	0	0.0661208	0.00174871
ZT16	PSco1co2	0.0143182	0.0997163	0.00943401	0	0.0363176	0
ZT16	PSco1co2	0.0356787	0.21085	0.0114936	0.00207989	0.120114	0
ZT20	PSco1co2	0.00213848	0.503144	0.0766697	0	0.102219	0
ZT20	PSco1co2	0.00526957	0.448683	0.0467276	0	0.085043	0
ZT20	PSco1co2	0.00294449	0.411922	0.0151066	0	0.100767	0
ZT20	PSco1co2	0.00881638	0.509732	0.0369093	0	0.129394	0
ZT0	ppd1	0.728082	0.437456	0.673831	0.00166694	0.146448	0
ZT0	ppd1	1.60784	0.364231	0.795772	0.00269822	0.318935	0.00707421
ZT0	ppd1	0.848283	0.278419	0.488197	0	0.282277	0.00537463
ZT0	ppd1	1.19714	0.618917	0.601455	0.00937204	0.277508	0
ZT4	ppd1	0.220826	0.213712	0.254672	0.000739068	0.114862	0.00208706
ZT4	ppd1	0.178071	0.222085	0.199583	0	0.170599	0.00324678
ZT4	ppd1	0.193831	0.220463	0.260086	0.00330236	0.0843871	0.011762
ZT4	ppd1	0.126188	0.319299	0.202283	0	0.0799968	0.00530028
ZT8	ppd1	1.16495	0.135966	0.249261	0	0.318286	0.00781186
ZT8	ppd1	1.26429	0.12781	0.275553	0	0.299322	0.00915158
ZT8	ppd1	0.827887	0.13193	0.223504	0	0.323041	0.0134844
ZT8	ppd1	1.59913	0.261808	0.333876	0.0450706	0.309158	0.0112226
ZT12	ppd1	1.97918	0.10636	0.162562	0	0.0835058	0
ZT12	ppd1	2.46289	0.127167	0.155888	0	0.0367005	0
ZT12	ppd1	3.62371	0.155777	0.179915	0	0.0742528	0
ZT12	ppd1	1.36217	0.0423081	0.088384	0.00130017	0.128428	0
ZT16	ppd1	2.07983	0.273616	0.480145	0.00105946	0.0729768	0.00236804
ZT16	ppd1	2.16364	0.331681	0.395816	0	0.067626	0
ZT16	ppd1	2.86799	0.410834	0.464443	0	0.0541185	0.00424924
ZT16	ppd1	2.10856	0.24462	0.451781	0	0.0756162	0.00058687
ZT20	ppd1	1.70806	0.855464	0.524364	0.00215458	0.151439	0
ZT20	ppd1	1.31524	0.695238	0.429425	0	0.121548	0
ZT20	ppd1	1.05437	0.782917	0.310772	0	0.145205	0
ZT20	ppd1	0.97205	0.498001	0.360134	0	0.167719	0

## Sheet: SD stats
Averages and standard errors of the mean for the expression of flowering genes under short days (SD) determined by qRT-PCR using ACTIN as endogenous control and the DCt method.
Different letters indicate significant differences (P < 0.05) among genotypes at each time point based on Tukey tests. Colors of the letters are the same as in the figure.
Time	Genotype	Kr PS					Kr PI					PI co1co2					PS co1co2					ppd1
		Avr	stdev	error	Tukey		Avr	stdev	error	Tukey		Avr	stdev	error	Tukey		Avr	stdev	error	Tukey		Avr	stdev	error	Tukey
ZT0	CO1	0.571501	0.16572	0.0828599	a		2.09599	1.28772	0.643862	a		0.0129226	0.00810969	0.00405485	b		0.00934727	0.0072075	0.00360375	b		1.09533	0.395361	0.197681	a
ZT4	CO1	0.215484	0.0501218	0.0250609	ab		0.491713	0.305875	0.152937	a		0.0013284	0.000641416	0.000320708	c		0.00205448	0.00142318	0.00071159	c		0.179729	0.0398213	0.0199106	b
ZT8	CO1	0.87122	0.180245	0.0901225	b		1.30496	0.194218	0.0971092	a		0.011742	0.00650671	0.00325335	c		0.00532213	0.00396558	0.00198279	c		1.21407	0.317459	0.158729	ab
ZT12	CO1	2.75521	1.73253	0.866264	a		0.860089	0.160837	0.0804185	b		0.0128115	0.00240811	0.00120405	c		0.0160112	0.00382172	0.00191086	c		2.35699	0.957112	0.478556	a
ZT16	CO1	1.44787	0.0977897	0.0488949	a		0.322125	0.140025	0.0700126	b		0.0183911	0.013541	0.00677048	c		0.0235969	0.00978649	0.00489325	c		2.305	0.376929	0.188464	a
ZT20	CO1	0.631869	0.141897	0.0709485	ab		0.491369	0.121149	0.0605746	b		0.010785	0.0133111	0.00665553	c		0.00479223	0.00299322	0.00149661	c		1.26243	0.331151	0.165576	a
Time	Genotype	Kr PS					Kr PI					PI co1co2					PS co1co2					ppd1
		Avr	stdev	error	Tukey		Avr	stdev	error	Tukey		Avr	stdev	error	Tukey		Avr	stdev	error	Tukey		Avr	stdev	error	Tukey
ZT0	CO2	0.558447	0.184996	0.0924978	ab		1.15918	0.72536	0.36268	a		0.397524	0.133022	0.0665109	b		0.393891	0.109501	0.0547504	b		0.424756	0.144842	0.0724209	b
ZT4	CO2	0.258928	0.0494056	0.0247028	b		0.814241	0.607298	0.303649	a		0.306368	0.109088	0.0545441	ab		0.368314	0.132939	0.0664694	ab		0.24389	0.0504031	0.0252016	b
ZT8	CO2	0.146096	0.0297703	0.0148852	ns		0.127822	0.0224943	0.0112472	ns		0.162389	0.0717278	0.0358639	ns		0.128582	0.011366	0.005683	ns		0.164379	0.0650382	0.0325191	ns
ZT12	CO2	0.0986726	0.0385293	0.0192647	ab		0.0842907	0.0167536	0.00837679	ab		0.0394171	0.0127076	0.0063538	b		0.0472292	0.0101385	0.00506923	ab		0.107903	0.0481944	0.0240972	a
ZT16	CO2	0.195658	0.0571288	0.0285644	b		0.0975518	0.0547138	0.0273569	b		0.111534	0.0130163	0.00650817	b		0.152667	0.0469	0.02345	b		0.315188	0.0733222	0.0366611	a
ZT20	CO2	0.534616	0.0429803	0.0214902	ns		0.540658	0.128744	0.0643718	ns		0.493268	0.165177	0.0825885	ns		0.46837	0.0465261	0.023263	ns		0.707905	0.15451	0.0772552	ns
Time	Genotype	Kr PS					Kr PI					PI co1co2					PS co1co2					ppd1
		Avr	stdev	error	Tukey		Avr	stdev	error	Tukey		Avr	stdev	error	Tukey		Avr	stdev	error	Tukey		Avr	stdev	error	Tukey
ZT0	Ppd1	0.0271581	0.0171477	0.00857387	c		2.20854	1.20343	0.601716	a		0.924233	0.164781	0.0823905	ab		0.0267389	0.0132418	0.00662088	c		0.639814	0.129021	0.0645104	b
ZT4	Ppd1	0.840338	0.212727	0.106364	b		2.46992	1.25657	0.628286	a		1.13794	0.248972	0.124486	ab		1.30646	0.62332	0.31166	ab		0.229156	0.0326825	0.0163413	c
ZT8	Ppd1	0.470466	0.0695041	0.034752	b		1.25044	0.0636545	0.0318272	a		1.065	0.168189	0.0840943	a		0.424546	0.0335077	0.0167538	bc		0.270549	0.0472641	0.0236321	c
ZT12	Ppd1	0.0705058	0.0434467	0.0217234	bc		0.531481	0.150097	0.0750486	a		0.69609	0.118965	0.0594826	a		0.0536161	0.0215768	0.0107884	c		0.146687	0.0401664	0.0200832	b
ZT16	Ppd1	0.0173517	0.0039203	0.00196015	c		0.275708	0.112101	0.0560504	b		0.5486	0.0988862	0.0494431	a		0.0105175	0.00144857	0.000724286	c		0.448046	0.0367022	0.0183511	a
ZT20	Ppd1	0.0539336	0.0181588	0.00907941	c		0.909302	0.176853	0.0884266	a		0.971701	0.196862	0.0984311	a		0.0438533	0.0255589	0.0127794	c		0.406174	0.0926116	0.0463058	b
Time	Genotype	Kr PS					Kr PI					PI co1co2					PS co1co2					ppd1
		Avr	stdev	error	Tukey		Avr	stdev	error	Tukey		Avr	stdev	error	Tukey		Avr	stdev	error	Tukey		Avr	stdev	error	Tukey
ZT0	FT1	0.00258277	0.00516554	0.00258277	ns		0	0	0	ns		0.000215182	0.000430364	0.000215182	ns		0	0	0	ns		0.0034343	0.00411163	0.00205582	ns
ZT4	FT1	0	0	0	ns		0.0161658	0.0164373	0.00821867	ns		0.00659993	0.00483374	0.00241687	ns		0	0	0	ns		0.00101036	0.00156722	0.000783608	ns
ZT8	FT1	0	0	0	ns		0.00761747	0.0055917	0.00279585	ns		0.00511482	0.00635552	0.00317776	ns		0	0	0	ns		0.0112677	0.0225353	0.0112677	ns
ZT12	FT1	0	0	0	ns		0.0016007	0.0011322	0.000566099	ns		0.00497703	0.000461774	0.000230887	ns		0	0	0	ns		0.000325043	0.000650087	0.000325043	ns
ZT16	FT1	0.000620055	0.00124011	0.000620055	ns		0.000701556	0.00140311	0.000701556	ns		0.00328513	0.00484338	0.00242169	ns		0.000519973	0.00103995	0.000519973	ns		0.000264866	0.000529731	0.000264866	ns
ZT20	FT1	0.000801156	0.00160231	0.000801156	ns		0.000595909	0.00119182	0.000595909	ns		0.00300877	0.0035376	0.0017688	ns		0	0	0	ns		0.000538644	0.00107729	0.000538644	ns
Time	Genotype	Kr PS					Kr PI					PI co1co2					PS co1co2					ppd1
		Avr	stdev	error	Tukey		Avr	stdev	error	Tukey		Avr	stdev	error	Tukey		Avr	stdev	error	Tukey		Avr	stdev	error	Tukey
ZT0	VRN1	0.0892785	0.0167979	0.00839894	bc		0.0387786	0.0240665	0.0120332	c		0.0610205	0.0147622	0.00738112	bc		0.145691	0.048922	0.024461	b		0.256292	0.0755321	0.0377661	a
ZT4	VRN1	0.0956392	0.0376902	0.0188451	ab		0.0448862	0.0168074	0.0084037	b		0.0595403	0.0212828	0.0106414	b		0.16124	0.0390298	0.0195149	a		0.112461	0.0417448	0.0208724	ab
ZT8	VRN1	0.0904731	0.0211037	0.0105519	bc		0.0520665	0.0176461	0.00882307	c		0.0569251	0.0368911	0.0184456	c		0.131821	0.0235323	0.0117661	b		0.312452	0.0104787	0.00523936	a
ZT12	VRN1	0.0503519	0.00939729	0.00469864	ab		0.0183574	0.0062595	0.00312975	b		0.0349193	0.0172013	0.00860065	ab		0.0635266	0.0209953	0.0104976	ab		0.0807216	0.0376975	0.0188488	a
ZT16	VRN1	0.0520835	0.0180814	0.00904068	ab		0.0173285	0.00833683	0.00416842	b		0.0205154	0.015803	0.0079015	b		0.0676884	0.0370349	0.0185175	a		0.0675844	0.00957286	0.00478643	a
ZT20	VRN1	0.10284	0.0292296	0.0146148	a		0.016586	0.00711322	0.00355661	b		0.0410958	0.022203	0.0111015	b		0.104356	0.0184149	0.00920746	a		0.146478	0.0191394	0.00956969	a
Time	Genotype	Kr PS					Kr PI					PI co1co2					PS co1co2					ppd1
		Avr	stdev	error	Tukey		Avr	stdev	error	Tukey		Avr	stdev	error	Tukey		Avr	stdev	error	Tukey		Avr	stdev	error	Tukey
ZT0	VRN2	0	0	0	b		0.182966	0.121402	0.0607012	a		0.0192141	0.00928027	0.00464014	b		0.00253201	0.00333997	0.00166999	b		0.00311221	0.00366004	0.00183002	b
ZT4	VRN2	0	0	0	d		0.137472	0.0195478	0.00977389	a		0.0467223	0.019761	0.00988051	b		0.00499556	0.00133044	0.000665221	c		0.00559904	0.00431813	0.00215907	c
ZT8	VRN2	0.00300902	0.00421407	0.00210704	b		0.310467	0.113149	0.0565747	a		0.0220236	0.0174054	0.00870271	b		0.00174912	0.00212289	0.00106145	b		0.0104176	0.00247965	0.00123982	b
ZT12	VRN2	0.000426501	0.000853003	0.000426501	c		0.0160288	0.00300898	0.00150449	a		0.0030832	0.00132402	0.000662009	b		0.000518057	0.00103611	0.000518057	c		0	0	0	c
ZT16	VRN2	0.00224015	0.00193733	0.000968667	ns		0.00258398	0.00321144	0.00160572	ns		0.000942701	0.0018854	0.000942701	ns		0.000437178	0.000874357	0.000437178	ns		0.00180104	0.00191774	0.000958869	ns
ZT20	VRN2	0.00835726	0.00365598	0.00182799	ns		0.0097376	0.00889013	0.00444507	ns		0.00394564	0.00476544	0.00238272	ns		0	0	0	ns		0	0	0	ns
